# Supplementary material for: Effects of Mindfulness Meditation on Musical Aesthetic Emotion Processing
Source: Front Psychol. 2021 Jul 21;12:648062. doi: 10.3389/fpsyg.2021.648062 (PMC8334183; doi:10.3389/fpsyg.2021.648062)
Supplement: Supplementary file 1 [file Data_Sheet_1.ZIP]

Archive with 16 entries (15 files):
- Musicstimuli/
- Musicstimuli/1.calm musicú║CIMW-01╕▀╔╜┴≈╦«(╣┼≤▌)-└ε∞┐1.mp3
- Musicstimuli/10.happy musicú║CIMW-11 ╚n┬φ(╢■║·)-π╔╗▌╖╥1.mp3
- Musicstimuli/11.sad musicú║CIMW-12 ╢■╚¬╙│╘┬ú¿╢■║·ú⌐-░ó▒■1.mp3
- Musicstimuli/12.sad musicú║CIMW-28┼ú╜¿╡│ - ╗│╧τ╟·(▀∩─┼)2.mp3
- Musicstimuli/13.sad musicú║CIMW-41 ┴║╫úú¿╨í╠ß╟┘╨¡╫α╟·)-╙ß└÷─├10.mp3
- Musicstimuli/14.sad musicú║CIMW-53╟·╬─╛n - ╘Ñ╡≈(┼2┼├ú⌐1.mp3
- Musicstimuli/15.sad musicú║CIMW-42  ╦╝╧τ╟·(╨í╠ß╟┘)-┬φ╦╝┤╧1.mp3
- Musicstimuli/2.calm musicú║CIMW-05 ║║╣1⁄4╟∩╘┬ (╣┼≤▌)-╧ε╦╣╗¬1.mp3
- Musicstimuli/3.calm musicú║CIMW-41 ┴║╫úú¿╨í╠ß╟┘╨¡╫α╟·)-╙ß└÷─├2.mp3
- Musicstimuli/4.calm musicú║CIMW-54╤εΦ¬ - ╨Θ⌠Ñ(┼2┼├ú⌐1.mp3
- Musicstimuli/5.calm musicú║CIMW-43╦╬╖╔ - ┴≈▓¿╟·(║·╟┘ú⌐1.mp3
- Musicstimuli/6.happy musicú║CIMW-29╚║╨╟ - ╠o╗¿╜╬1.mp3
- Musicstimuli/7.happy musicú║CIMW-17 ╤∩▒▐┤▀┬φ╘╦┴╕├aú¿╓±╡╤ú⌐-╠╞┐í╟╟1.mp3
- Musicstimuli/8.happy musicú║CIMW-62  ╧▓╤≤╤≤ú¿├±└╓║╧╫αú⌐-╚║╨╟1.mp3
- Musicstimuli/9.happy musicú║CIMW-48 ╙μ╓█│¬═φú¿╨í╠ß╟┘ú⌐-┬└╦╝╟σ1.mp3
